# Supplementary material for: Albaconazole Polymeric Nanocapsules for Treating Trypanosoma cruzi Infections
Source: Pathogens. 2025 Mar 26;14(4):319. doi: 10.3390/pathogens14040319 (PMC12030734; doi:10.3390/pathogens14040319)
Supplement: Supplementary file 1 [file pathogens-14-00319-s001.zip]

Archive with 1 entries (1 files):
- pathogens-3485749-supplementary.pdf
